# Supplementary material for: Proper Treatment and Management of Postcardiotomy Refractory Vasospasm
Source: Case Rep Cardiol. 2023 Nov 10;2023:9988680. doi: 10.1155/2023/9988680 (PMC10656195; doi:10.1155/2023/9988680)
Supplement: Supplementary Materials — Supplementary Figure 1: transesophageal echocardiogram (TEE) revealing right ventricular and left ventricular inferolateral and apical wall hypokinesis with an estimated left ventricular ejection fraction (LVEF) of 30%. Supplementary Figure 2: after the resolution of vasospasm, transesophageal echocardiogram (TEE) reveals normal right ventricular systolic function. The left ventricle is hyperdynamic with an estimated ejection fraction of 65% and no regional wall motion abnormalities. [file 9988680.f1.zip]

Archive with 1 entries (1 files):
- POST_CARDIAC_SURG_VASOSPASM_FIG.pptx
